# Supplementary material for: Amino Acid-Coupled Bromophenols and a Sulfated Dimethylsulfonium Lanosol from the Red Alga Vertebrata lanosa
Source: Mar Drugs. 2022 Jun 27;20(7):420. doi: 10.3390/md20070420 (PMC9322897; doi:10.3390/md20070420)
Supplement: Supplementary file 1 [file marinedrugs-20-00420-s001.zip]

Archive with 1 entries (1 files):
- marinedrugs-1778309-supplementary.pdf
